# Supplementary material for: Chronic viral infection impairs immune memory to a different pathogen
Source: PLoS Pathog. 2024 Mar 28;20(3):e1012113. doi: 10.1371/journal.ppat.1012113 (PMC11003680; doi:10.1371/journal.ppat.1012113)
Supplement: S1 Data — (XLSX) [file ppat.1012113.s001.xlsx]

## Sheet: Fig. 1
	Fig. 1B Survival of mice post Lm-OVA challenge
	days post challenge	Arm	Cl-13
	3		1
	3		1
	3.5		1
	3.5		1
	4		1
	4		1
	5		0
	5		0
	5		0
	5		0
	5	0
	5	0
	5	0
	5	0
	5	0
	5	0
	5	0
	5	0
	Fig. 1C Bacteria loads
	Spleen		Liver
	Arm	Cl-13	Arm	Cl-13
	200	64000000	100	5800000
	10	69000000	50	900000
	100	90000000	1000	780000
	20	27000000	100	15000000
	200		200

## Sheet: Fig. 2
	Fig.2B Dynamic changes in the number of KbOVA257+ and DbGP33+ T cells in the blood (×103/mL blood)
KbOVA257	days post LCMV infection	Ctrl			Arm					Cl-13
	0	8.91	11.09	6.59	8.94	13.69	20.8	20.44	21.58	12.27	6.25	25.4	25.74	25.59	38.5
	8	3.192	6.252	6.036	3.408	7.968	7.02	7.668	11.58	4.116	2.844	6.528	3.42	0.156	0.228
	20	9.672	7.728	4.8	10.764	5.196	10.86	9.228	4.932	1.776	1.776	3.504	7.032	0.372	0.432
	40	4.28	8.39	2.11	8.4	4.25	9.35	9.05	6.82	0.59	0.49	3.15	4.18	2.44	2.27
	60	5.56	7.5	2.26	2.1	4.2	7.26	10.26	8.32	0.46	0.7	0.32	0.72	0.02	0.12
	90	4.84	4.24	5.16	4.06	2.16	3.74	8.24	9.42	0.48	0.42	0.22	0.52	0.22	0.12
DbGP33	0	0.1	0.16	0.14	0.1	0.12	0.14	0.12	0.12	0.1	0.16	0.14	0.12	0.12	0.12
	8	0.14	0.14	0.16	86.86	91.18	138.36	79.36	114.98	3.98	2.24	1.86	5.32	1.98	3.11
	20	0.48	0.04	0.02	17.6	13.34	18.72	14.52	14.26	0.14	0.3	0.12	0.06	0.24	0.36
	40	0.64	0.48	0.22	13.34	12.62	19.9	15	23.14	0.5	0.46	0.36	0.5	0.52	0.08
	60	0.22	0.18	0.12	10.57	10.16	12.92	10.94	7.88	0.08	0.28	0.28	0.06	0.1	0.26
	90	0.28	0.1	0.1	4.26	4.88	5.46	7.8	11.7	0.18	0.06	0.06	0.54	0.1	0.19
	Fig. 2C Number of KbOVA257+ T cells in the spleen and liver (×104/organ)
	Spleen		Liver
	Arm	Cl-13	Arm	Cl-13
	11.7	1.14	11.5	2.2
	18.09	1.89	12.4	7.2
	31.92	5.2	21.5	6
	15.45	3.32	23.1	16.8
	24.3	4.99	28.3	6.5
	20.25	1.2549	21.1	11
	4.77	0.384	31.2	8.6
		3.36	45.5	8.7
		1.05		3.1

## Sheet: Fig. 3
		Fig. 3A Percentage of cells expressing CD107a or producing cytokines (blood)
		CD107a+		IFN-γ		TNF-α		IL-2
		Arm	Cl-13	Arm	Cl-13	Arm	Cl-13	Arm	Cl-13
		1.26	0.37	5.97	0.85	1.86	0.48	0.17	0
		4.41	0.53	4.08	1.69	0.99	0.1	0.09	0.058
		1.92	0.87	2.05	0.93	0.62	0.33	0.091	0
		2.85	0.33	2.42	1.27	1.66	0.13	0.078	0.022
		4.13	1.04	3.88	0.61	2.76	0.27	0.066	0
									0.00782
		Fig. 3B Percentage of cells expressing CD107a or producing cytokines (spleen)
		CD107a+		IFN-γ		TNF-α		IL-2
		Arm	Cl-13	Arm	Cl-13	Arm	Cl-13	Arm	Cl-13
		1.2	0.52	1.19	0.46	1.01	0.27	0.3	0.16
		2.67	0.43	2.62	0.35	2.29	0.22	0.25	0.1
		2.52	1.3	2.5	1.09	2.26	0.93	0.24	0.00705
		1.74	2.01	1.88	1.43	1.05	1.01	0.22	0.033
			0.43		0.73		0.044		0.062
			0.3		0.92		0.18		0.074
			0.63		0.56		0.14		0.082
		Fig. 3C gMFIs of IFN-γ and TNF-α(×103,blood)
		IFN-γ		TNF-α
		Arm	Cl-13	Arm	Cl-13
		10.369	5.23	2.053	1.088
		8.419	8.302	1.404	1.379
		7.594	5.889	1.289	1.419
		8.909	6.846	1.693	1.188
		8.771	3.71	1.576	1.046
			4.612		1.039
		Fig. 3D gMFIs of IFN-γ and TNF-α(×103,spleen)
		IFN-γ		TNF-α
		Arm	Cl-13	Arm	Cl-13
		8.512	2.634	2.268	1.295
		10.015	2.485	2.251	1.129
		7.761	3.141	2.404	1.295
		4.04	2.597	1.156	1.395
			0.857		0.673
			1.043		0.816
			1.122		0.815
		Fig. 3E Polyfunctional T cells (blood)
		Functions	Arm					Cl-13
		1	9.35	17.7	20.4	23	28.7	53.3	51.7	44	60.7	51.1
		2	24.3	23.5	17.1	34.8	25	15.43	8.89	18.05	14.8	22.4
		3	65.37	57.69	61.02	40.67	44.97	31.2	39.4	38	24.5	26.4
		4	1.03	1.11	1.38	1.53	1.33	0	0	0	0	0
		Fig. 3F Polyfunctional T cells (spleen)
		Functions	Arm				Cl-13
		1	7.2	9.2	7.3	12.9	30.9	38.2	18.9	38.1	73.5	44.4	73.9
		2	8.17568	4.60356	4.84821	26.4784	14.5801	13.2252	15.6523	12.1324	20.3785	11.12	9.3177
		3	76.096	79.904	81.0198	56.8937	52.7233	47.0916	65.4477	48.6534	6.1215	44.48	16.1559
		4	8.55616	6.28336	6.84126	3.7453	1.81733	1.47084	0	1.10801	0	0	0.62118
		Fig 3G Polyfuntional T cells at different time points (blood)
	Days post LCMV infection	Functions	Arm					Cl-13
	8	1	12.3	12.6	17.8	15.7833	5.7	12.8	5.2	8.2	8	6.9
		2	14.0714	14.0714	13.8918	36.1	15.2766	8.66768	9.30936	22.3992	20.424	12.0099
		3	73.1451	73.1451	66.6642	47.286	78.3633	78.5672	85.2252	69.4008	71.392	81.0901
		4	0.54	0.16606	1.59468	0.8307	0.64124	0	0.29388	0	0.23	0
	20	1	23.12	18.2	19	22	15.8	14.9	13.4	27	20.5	23.3
		2	19.59	19.3866	21.708	19.344	13.3036	9.7014	21.65	16.279	32.8335	26.0013
		3	57.06	62.0044	58.968	58.656	70.4754	75.3986	64.95	56.721	46.6665	50.6987
		4	0.24	0.4499	0.324	0	0.41258	0	0	0	0	0
	40	1	14.6	29.1	14.6	24.7	22.6	7.5	14.6	21.5	31.9	21.1
		2	15.1158	14.18	16.5676	19.578	21.7494	23.31	18.4464	11.304	19.3404	23.2755
		3	69.7718	56.011	67.2098	54.1407	53.4834	69.19	66.9536	67.196	48.7596	54.8355
		4	0.5124	0.73027	1.6226	1.54365	2.17494	0	0	0	0	0.74955
	60	1	18.2	31.2	11	25.8	25.2	45.7	49.98	41.6875	45.5607	44.7781
		2	19.5502	10.8688	19.224	10.759	12.1176	14.9325	20.02	25.0125	25.7393	17.6808
		3	58.2743	56.3488	67.907	62.1796	61.7324	39.3675	30	33.3	28.7	37.5856
		4	3.99184	1.548	1.8334	1.2614	0.98736	0	0	0	0	0
	90	1	9.35	17.7	20.4	23	28.7	53.3	51.7	44	60.7	51.1
		2	24.3	23.5	17.1	34.8	25	15.43	8.89	18.05	14.8	22.4
		3	65.37	57.69	61.02	40.67	44.97	31.2	39.4	38	24.5	26.4
		4	1.03	1.11	1.38	1.53	1.33	0	0	0	0	0

## Sheet: Fig. 4
	Fig. 4B Cytokine production by CD8 T cells following PMA+I stimulation
	Spleen			liver
	Ctrl	Arm	Cl-13	Ctrl	Arm	Cl-13
IFN-γ+IL-2+	5.07	5.06	1.57	9.11	5.08	1.12
	4.09	5.96	2.64	6.19	3.7	3.19
	6.66	9.48	3.18	3.74	6.07	4.89
		5.1	4.01		7.35	3.29
			0.86		7.93	3.11
			0.15
			1.95
IFN-γ+TNF-α+	24.2	38.6	13.2	27.9	46.4	5.41
	32.2	36.5	22.9	30.1	30.1	7.61
	23.3	37.8	25	32.6	53.7	11.2
		27.1	25.2		58.7	11.6
			9.06		58.6	9.93
			7.43
			14
	Fig. 4D Cytokine production by CD4 T cells following PMA+I stimulation
	Spleen			liver
	Ctrl	Arm	Cl-13	Ctrl	Arm	Cl-13
IFN-γ+IL-2+	5.3	4.39	0.74	15.2	10.1	7.22
	3.7	6.33	0.61	7.76	8.66	1.63
	4.45	9.23	0.98	6.23	11.5	0.99
		4.16	1.81		12	2.1
			0.73		15.7	1.28
			0.24
			0.51
IFN-γ+TNF-α+	7.08	5.8	1.5	18.4	6.62	4.08
	7.23	7.94	0.98	6.62	6.31	1.13
	7.58	11.9	1.59	5.87	17.4	1.75
		5.61	2.87		19.7	2.75
			1.11		24.9	1.28
			0.76
			1.1

## Sheet: Fig. 6
	Fig. 6A Percentages of KbOVA257+ cells after challenge
	Spleen		Liver
	Arm	Cl-13	Arm	Cl-13
	26.3	6.68	42.5	3.07
	7.88	11.3	25	12.4
	15.3	3.11	23.1	5.8
	20.8	4.75	39.4	2.83
	17.7	2.98	39.9	2.21
	17.3	5.78	32.8	7.31
	Fig. 6B Percentages of IFN-γ+ cells after challenge
	Spleen		Liver
	Arm	Cl-13	Arm	Cl-13
	29.3	4.57	52.8	2.58
	8.62	8.49	20.7	6.73
	15.2	3.4	16.6	10.9
	14.1	3.9	26.1	8.75
	10.7	2.4	22	6.08
	9.29	6.62	23	8.82
			24	6.76
	Fig. 6D Survival of mice receiving cells from different donors
	Days after challenge	non-transfer	Arm	Cl-13
	3	1
	4	1
	4	1
	4.5	1
	5	0
	5	0
	5	0
	5	0
	4		1
	5		0
	5		0
	5		0
	5		0
	5		0
	5		0
	5		0
	5		0
	3.5			1
	3.5			1
	4			1
	4.5			1
	4.5			1
	5			1
	5			0
	5			0
	Fig. 6E Percentages of donor-derived CD8 T cells
	Spleen			Liver
	non-transfer	Arm	Cl-13	non-transfer	Arm	Cl-13
	0	6.96	0.84	0	10.2	0.92
	0	8.54	0.51	0	4.95	0.45
	0	3.93		0	7.5
	0	6.38		0	9.18
		7.93			13.7
		10.4			10.2
		14.9
		9.94
	Fig. 6F Number of donor-derived KbOVA257+ cells (×106/organ)
	Spleen		Liver
	Arm	Cl-13	Arm	Cl-13
	6.8	0.1156	0.688	0.01208
	9.6	0.84	0.648	0.104
	13.2		1.6
	6.4		1.2
	3.6		0.344
	3.44		0.376

## Sheet: Supplementary Fig. 2
	Fig. S2B Percentage of IFN-γ+ CD8 T cells after ova257 peptide stimulation (blood)
days after LCMV infection	Ctrl			Arm					Cl-13
0	11.3	14.9	14.5	13.6	12.8	20.9	16.7	11.8	21.2	14.8	11.7	16.5	19.2
8	9.11	10.8	9.97	0.94	0.72	0.48	0.85	1.16	6.39	9.61	4.37	7.1	10.2
20	6.77	6.11	7.65	2.18	1.68	3.26	0.76	0.7	7.4	5.87	3.41	4.6	4.09
40	8.25	6.19	8.01	2.62	1.64	1.88	5.65	2.94	1.68	0.99	3.5	2	1.67
60	4.82	4.09	7.68	7.17	3.08	2.05	1.42	3.18	0.85	1.69	0.93	1.27	0.53
90	3.82	5.38	4.88	3.88	1.95	2.48	4.09	5.82	0.96	0.59	0.47	0.66	0.31
	Fig. S2D Percentage of IFN-γ+ CD4 T cells after LLO190 peptide stimulation (blood)
days after LCMV infection	Arm					Cl-13
0	0.57	0.57	0.53	0.58	0.65	0.68	0.33	0.85	1.41	0.43
8	0.21	0.18	0.22	0.45	0.16	0.22	0.44	0.19	0.3	0.16
20	0.28	0.26	0.19	0.43	0.34	0.24	0.08	0.11	0.11	0.09
40	0.29	0.17	0.16	0.3	0.23	0.03	0.05	0.03	0.05	0.11
60	0.41	0.39	0.23	0.13	0.21	0.06	0.05	0.09	0.08	0
90	0.34	0.19	0.34	0.5	0.54	0.04	0.07	0.02	0.05	0.04

## Sheet: Supplementary Fig. 3
	Fig. S3 Polyfunctional CD4 T cells (spleen)
	Cytokines	Arm			Cl-13
	1	38.7	26.2	20.4	95.2	77.8	87	87	66.7
	2	38.7	34.5	35.5	4.8	16.7	13	0	33.3
	3	22.7	39.3	44.1	0	5.56	0	13	0

## Sheet: Supplementary Fig. 4
	Fig. S4A Frequency of I-AbLLO190+ T cells 5 days after challenge
	Spleen		Liver
	Arm	Cl-13	Arm	Cl-13
	4.45	3.05	33.8	4.6
	6.1	0.77	14.8	8.61
	7.88	1.28	21.6	7.26
	5.8	0.9	11.4	7.18
		0.8	18.3	10.4
		3.14	14.4	9.27
			14.2	9.39
			14.3	8.78
				5.17
				3.65
				9.89
	Fig. S4B Frequency of IFN-γ+ CD4 T cells following LLO190 peptide stimulation (day 5 after Lm-OVA challenge)
	Spleen		Liver
	Arm	Cl-13	Arm	Cl-13
	6.07	7.26	4.27	7
	7.41	1.48	10.2	7.09
	4.08	0.71	10.3	3.29
	8.86	1.38	5.88	3.36
	6.02	1.23	15.7	4.12
		1.05	7.02	3.59
			10.4
