# Supplementary material for: Chronic viral infection impairs immune memory to a different pathogen
Source: PLoS Pathog. 2024 Mar 28;20(3):e1012113. doi: 10.1371/journal.ppat.1012113 (PMC11003680; doi:10.1371/journal.ppat.1012113)
Supplement: S1 Table — (XLSX) [file ppat.1012113.s002.xlsx]

## Sheet: Sheet1
Reagent or Resource	Source	Identifier
Mouse strains
C57BL/6	Charles River	N/A
CD45.1+ C57BL/6	Charles River	N/A
Flow cytometry reagents
Live/Dead Aqua Dye	Thermoﬁsher	Cat# L34957
Anti-Mouse KLRG1 (2F1)	BioLegend	Cat# 138424
Anti-Mouse CD127 (A7R34)	eBioscience	Cat# 47-1271-80
Anti-Mouse CD4 (RM4-5)	Thermoﬁsher	Cat# Q10092
Anti-Mouse TIM-3 (RMT3-23)	BioLegend	Cat# 119716
Anti-Mouse CD8 (5H10)	Thermoﬁsher	Cat# MCD0828
Anti-Mouse LAG-3 (C9B7W)	BioLegend	Cat# 125212
Anti-Mouse CD107a (1D4B)	BioLegend	Cat# 121606
Anti-Mouse PD-1 (J43)	eBioscience	Cat# 11-9985-82
Anti-Mouse CD44 (IM7)	eBioscience	Cat# 56-0441-82
Anti-Mouse CD62L (MEL-14)	eBioscience	Cat# 45-0621-80
Anti-Mouse CD3 (17A2)	BioLegend	Cat# 100204
Anti-Mouse CD45.1 (A20)	Thermoﬁsher	Cat# 47-0453-80
Anti-Mouse CD45.2 (104)	eBioscience	Cat# 45-0454-80
Anti-Mouse TNF-α (MP6-XT22)	BD Biosciences	Cat# 554419
Anti-Mouse IFN-γ (XMG1.2)	BioLegend	Cat# 505825
Anti-Mouse IL-2 (JES6-5H4)	eBioscience	Cat# 17-7021-82
BD GolgiStop	BD Biosciences	Cat# 554724
BD GolgiPlug	BD Biosciences	Cat# 555029
Fixation/Permeabilization Kit	BD Biosciences	Cat# 554714
DbGP33 tetramer	NIH	N/A
KbOVA257 tetramer	NIH	N/A
I-AbLLO190 tetramer	NIH	N/A
Cell isolation and culture reagents
Phorboll 12-myristate 13-acetate (PMA)	Sigma-Aldrich	Cat# P8139
Ionomycin	Sigma-Aldrich	Cat# I0634
Fetal Bovine Serum	Thermoﬁsher	Cat# 26170-043
RPMI 1640 Medium	Thermoﬁsher	Cat# 61870-010
HEPES	Thermoﬁsher	Cat# 15630080
Non-Essential Amino Acids	Thermoﬁsher	Cat# 11140050
L-glutamine	Thermoﬁsher	Cat# 25030081
Penicillin-Streptomycin	Thermoﬁsher	Cat# 15140122
β-mercaptoethanol	Sigma-Aldrich	Cat# M6250-500 mL
Ficoll-Paque Plus	GE HealthCare	Cat# 17-0840-02
CD8+ T cell isolation Kit, mouse	Miltenyi Biotec	Cat#130-104-075
GP33-41 peptide	GenScript	N/A
OVA257-264 peptide	GenScript	N/A
LLO190-201 peptide	GenScript	N/A
Experimental models
LCMV Clone 13 (Cl-13)	Raﬁ Ahmed	Grew up in house
LCMV Armstrong (Arm)	Raﬁ Ahmed	Grew up in house
Listeria Monocytogenes-OVA	Hao Shen	Grew up in house
Anti-mouse CD4 mAb (GK1.5)	BioXcell	Cat# BE0003-1
Software
FlowJo v10.4.2	TreeStar	https://www.ﬂowjo.com/solutions/ﬂowjo/downloads
Prism Version 8	GraphPad Software	https://www.graphpad.com/scientific-software/prism/
